# Supplementary material for: 2,4-Dichloro-7-fluoro­quinazoline
Source: Acta Crystallogr Sect E Struct Rep Online. 2012 Feb 17;68(Pt 3):o740. doi: 10.1107/S1600536812006125 (PMC3295509; doi:10.1107/S1600536812006125)
Supplement: Supplementary file 2 [file e-68-0o740-Isup2.hkl]

#
# h,k,l, Fc-squared, Fo-squared, sigma(Fo-squared) and status flag
#
data_I
_shelx_title ' 110724_s2_gf in P21/n'
_shelx_refln_list_code          4
_shelx_F_calc_maximum      146.45
_exptl_crystal_F_000       432.00
_reflns_d_resolution_high  0.8410
 
loop_
 _symmetry_equiv_pos_as_xyz
 'x, y, z'
 '-x+1/2, y+1/2, -z+1/2'
 '-x, -y, -z'
 'x-1/2, -y-1/2, z-1/2'
 
_cell_length_a     3.8257
_cell_length_b    15.0664
_cell_length_c    14.3453
_cell_angle_alpha  90.000
_cell_angle_beta   95.102
_cell_angle_gamma  90.000
 
_shelx_F_squared_multiplier     1.000
 
loop_
 _refln_index_h
 _refln_index_k
 _refln_index_l
 _refln_F_squared_calc
 _refln_F_squared_meas
 _refln_F_squared_sigma
 _refln_observed_status
   2   0   0     2700.51     2749.05     33.05 o
   4   0   0      122.35      121.15     18.56 o
   1   1   0      794.19      793.36     11.00 o
   2   1   0       85.52       83.55      4.10 o
   3   1   0       59.47       67.95      5.78 o
   4   1   0       34.86       40.47      8.30 o
   1   2   0     6122.84     6141.46     30.28 o
   2   2   0        7.70        7.44      1.49 o
   3   2   0      301.26      319.55     14.46 o
   4   2   0       20.01        8.15      3.93 o
   1   3   0      699.25      745.28     14.04 o
   2   3   0       16.18       16.04      1.71 o
   3   3   0      153.31      147.97     12.36 o
   4   3   0       13.37       10.20      4.17 o
   0   4   0     2563.94     2412.84     28.24 o
   1   4   0       10.76       10.23      1.57 o
   2   4   0      170.40      173.28      6.55 o
   3   4   0       33.13       37.26      4.51 o
   4   4   0        8.59        6.71      4.58 o
   1   5   0       48.37       57.87      7.57 o
   2   5   0      736.23      724.08     31.69 o
   3   5   0        8.75        5.18      4.55 o
   4   5   0       39.93       32.52      6.64 o
   0   6   0     5714.75     5721.94     30.57 o
   1   6   0        0.05        0.25      1.48 o
   2   6   0      814.36      742.26     49.81 o
   3   6   0        6.56       10.08      4.98 o
   4   6   0       10.27        5.72      2.84 o
   1   7   0       85.55       90.68      5.17 o
   2   7   0        9.16        4.53      1.94 o
   3   7   0       45.80       51.54     12.30 o
   4   7   0       17.08       24.12      9.79 o
   0   8   0       42.07       41.90      3.48 o
   1   8   0      860.57      833.71     22.07 o
   2   8   0       73.86       77.33      6.67 o
   3   8   0       11.88       26.90      8.85 o
   4   8   0        0.17       -2.19      6.29 o
   1   9   0       57.29       48.23      3.33 o
   2   9   0      396.62      337.44     44.52 o
   3   9   0      204.98      179.84     22.29 o
   0  10   0       65.20       66.65      8.32 o
   1  10   0       67.89       62.98      4.45 o
   2  10   0       39.76       29.61      8.47 o
   3  10   0       11.13        7.15      5.64 o
   1  11   0      130.79      116.73      5.96 o
   2  11   0        0.50       -6.46      4.73 o
   3  11   0       51.43       33.44     10.34 o
   0  12   0     2823.46     2869.56    102.91 o
   1  12   0      739.16      740.89     52.50 o
   2  12   0       72.34       80.53     13.54 o
   3  12   0       34.36       28.79      9.76 o
   1  13   0       77.61       74.33      9.22 o
   2  13   0        6.80       19.74      8.05 o
   3  13   0        0.28        2.82      4.63 o
   0  14   0     1370.08     1450.32     65.37 o
   1  14   0      569.74      643.20     37.09 o
   2  14   0       42.41       46.90     11.08 o
   1  15   0      128.53      124.08     12.56 o
   2  15   0        1.52       -1.22      3.40 o
   0  16   0        0.68       -0.50      4.10 o
   1  16   0       20.50       21.71      9.86 o
   2  16   0        0.04        4.49      8.26 o
   1  17   0        7.25        9.80      6.98 o
  -3   0   1        0.02        1.90      2.74 o
  -1   0   1        4.42        5.65      1.38 o
   1   0   1    10582.03    10725.36     49.51 o
   3   0   1      538.29      587.53     33.70 o
  -4   1   1       52.78       46.73      8.32 o
  -3   1   1      115.43      121.64      8.89 o
  -2   1   1      401.93      407.95     10.68 o
  -1   1   1     2756.39     2830.04     21.62 o
   1   1   1     1849.70     1876.63     13.98 o
   2   1   1       13.82       12.95      2.18 o
   3   1   1      103.40      113.22     10.48 o
   4   1   1        2.61        1.95      2.55 o
  -4   2   1       59.54       57.97     12.99 o
  -3   2   1       15.49        7.38      5.18 o
  -2   2   1       56.24       57.73      3.94 o
  -1   2   1     3100.26     3073.25     23.43 o
   0   2   1      136.35      124.35      2.56 o
   1   2   1    21449.01    20828.13     93.47 o
   2   2   1     3244.56     3327.91     27.04 o
   3   2   1       80.41       75.18      5.83 o
   4   2   1        5.55        5.73      3.49 o
  -4   3   1        0.95       -1.17      3.58 o
  -3   3   1      546.12      614.52     19.32 o
  -2   3   1      214.97      228.20      9.65 o
  -1   3   1     7809.64     7775.08     44.97 o
   0   3   1      914.76      905.51      8.12 o
   1   3   1      873.79      843.28     12.11 o
   2   3   1      539.60      522.31     13.65 o
   3   3   1        0.10       -1.47      3.87 o
   4   3   1        1.78       -1.48      8.21 o
  -4   4   1       19.48       22.72      8.97 o
  -3   4   1        9.71        8.88      2.76 o
  -2   4   1      744.68      803.38     17.84 o
  -1   4   1        0.04        1.69      1.09 o
   0   4   1      136.63      134.14      3.03 o
   1   4   1      717.54      711.97     18.15 o
   2   4   1       10.69       83.99     11.34 o
   3   4   1       23.85       13.67      4.12 o
   4   4   1        8.44        2.77      2.61 o
  -4   5   1       27.27       22.14      9.01 o
  -3   5   1       58.79       54.76      4.83 o
  -2   5   1       30.51       32.88      3.76 o
  -1   5   1      112.20      117.79      7.68 o
   0   5   1     1455.33     1483.15     21.01 o
   1   5   1       96.80      100.59      4.76 o
   2   5   1      115.15      119.16     14.02 o
   3   5   1       75.92       43.93     16.28 o
   4   5   1       45.67       37.18      7.40 o
  -4   6   1        7.38       11.43      6.32 o
  -3   6   1       15.44       19.83      6.83 o
  -2   6   1       88.50       86.11      5.41 o
  -1   6   1      374.86      368.59     10.15 o
   0   6   1      290.82      293.23      6.15 o
   1   6   1     1609.66     1512.50     39.34 o
   2   6   1      208.61      179.36     17.55 o
   3   6   1      236.85      200.06     62.86 o
   4   6   1        0.44       -3.93      5.18 o
  -4   7   1        0.84       -5.18      5.52 o
  -3   7   1       36.39       39.97     10.39 o
  -2   7   1        0.03       -0.72      1.25 o
  -1   7   1      930.90     1003.18     15.73 o
   0   7   1      230.71      226.06      5.88 o
   1   7   1       22.78       19.95      2.89 o
   2   7   1      194.99      213.32     19.60 o
   3   7   1      123.70       98.68     32.78 o
   4   7   1       22.11       24.42      9.75 o
  -4   8   1       10.82       24.52     10.04 o
  -3   8   1        8.83        8.87      4.52 o
  -2   8   1        4.69        4.15      2.20 o
  -1   8   1        6.23        3.41      1.55 o
   0   8   1      156.12      157.64      5.38 o
   1   8   1      407.62      399.23     13.54 o
   2   8   1       80.39       48.33     17.46 o
   3   8   1       29.65       17.04      9.54 o
   4   8   1       18.30       31.67     11.66 o
  -3   9   1      202.15      220.22     24.50 o
  -2   9   1       11.90       10.30      2.97 o
  -1   9   1     1980.94     2058.05     37.98 o
   0   9   1      161.77      163.84      5.79 o
   1   9   1      841.82      843.57     21.31 o
   2   9   1       35.95       32.75      2.61 o
   3   9   1       93.71      114.21     18.46 o
  -3  10   1       66.23       52.48     11.96 o
  -2  10   1      212.66      185.99     19.37 o
  -1  10   1       56.81       61.23      4.73 o
   0  10   1       50.28       49.75      3.94 o
   1  10   1      117.93      104.64     12.78 o
   2  10   1      481.96      501.50     32.72 o
   3  10   1       16.40       13.69      6.31 o
  -3  11   1       91.62       84.96     15.97 o
  -2  11   1      635.46      639.41     36.98 o
  -1  11   1        0.16       -0.02      1.09 o
   0  11   1      923.17      946.46     19.19 o
   1  11   1       33.31       27.18      7.12 o
   2  11   1       12.67        8.98      5.58 o
   3  11   1       60.93       49.67     12.98 o
  -3  12   1        0.87        4.78      6.25 o
  -2  12   1        0.04       -0.97      4.22 o
  -1  12   1       18.77       22.14      4.24 o
   0  12   1      116.93      126.37      6.79 o
   1  12   1     1530.73     1521.39     50.97 o
   2  12   1       14.38        9.86      5.36 o
   3  12   1       78.88       87.03     17.16 o
  -3  13   1        2.37       -2.96      4.26 o
  -2  13   1        0.29        4.98      3.79 o
  -1  13   1      112.14      107.01      9.94 o
   0  13   1        9.98       14.09      2.74 o
   1  13   1      191.12      180.93     18.38 o
   2  13   1       13.53        5.86      5.18 o
   3  13   1       26.30       34.10     11.24 o
  -2  14   1        4.42        6.81      5.72 o
  -1  14   1       23.89       31.10      5.18 o
   0  14   1      192.83      190.88     11.71 o
   1  14   1      399.30      446.62     35.99 o
   2  14   1       52.00       53.21     12.17 o
  -2  15   1        7.80        2.56      7.37 o
  -1  15   1       24.74       32.99      6.61 o
   0  15   1        5.00        7.81      4.15 o
   1  15   1       14.14       20.34      5.46 o
   2  15   1       41.88       41.19     10.81 o
  -2  16   1       22.17       17.74      6.15 o
  -1  16   1       37.29       55.86     14.86 o
   0  16   1       21.04       19.31      6.91 o
   1  16   1      151.71      145.49     24.12 o
  -1  17   1       27.09       41.72     13.36 o
   0  17   1       97.10      102.21     14.30 o
   1  17   1        9.17       12.12      7.49 o
  -4   0   2       58.12       67.93     11.44 o
  -2   0   2     2350.48     2231.32     46.42 o
   2   0   2      486.25      501.85     15.26 o
   4   0   2       64.44       57.96     13.30 o
  -4   1   2       26.96       30.79      8.16 o
  -3   1   2       17.44       13.06      3.88 o
  -2   1   2      234.52      230.25      8.52 o
  -1   1   2     1733.79     1700.65     18.62 o
   0   1   2     1196.67     1201.18      7.72 o
   1   1   2    13324.27    13423.72     59.71 o
   2   1   2      474.26      488.90     13.50 o
   3   1   2       84.78       80.35      8.74 o
   4   1   2       24.76       19.23      5.72 o
  -4   2   2       65.69       80.80     13.61 o
  -3   2   2       19.40       13.95      3.49 o
  -2   2   2       43.26       46.40      4.78 o
  -1   2   2      151.09      134.20      5.42 o
   0   2   2      899.52      888.74      9.52 o
   1   2   2     2049.80     2058.48     20.95 o
   2   2   2     1975.25     1998.53     19.14 o
   3   2   2        0.22        0.46      2.52 o
   4   2   2      128.24      129.92     16.49 o
  -4   3   2        4.96        3.57      6.59 o
  -3   3   2       57.08       53.32      6.07 o
  -2   3   2     1979.27     1983.31     30.91 o
  -1   3   2        7.79       10.40      1.67 o
   0   3   2     2641.02     2633.23     19.10 o
   1   3   2       10.02       10.61      2.25 o
   2   3   2     2261.19     2268.93     27.73 o
   3   3   2       48.58       50.87      9.04 o
   4   3   2       17.27       17.03      6.24 o
  -4   4   2       61.50       56.57      9.11 o
  -3   4   2        6.79        6.27      2.40 o
  -2   4   2      183.88      213.88     11.42 o
  -1   4   2      695.51      718.09     14.98 o
   0   4   2     1554.62     1547.39     12.80 o
   1   4   2     1003.27      976.66     15.29 o
   2   4   2     3139.34     3142.89     78.59 o
   3   4   2      933.49      731.83    140.91 o
   4   4   2        2.92        1.58      3.24 o
  -4   5   2       43.14       33.68     11.06 o
  -3   5   2       84.31       84.78      7.31 o
  -2   5   2      340.11      364.27     13.56 o
  -1   5   2      120.52      119.10      5.40 o
   0   5   2     3743.44     3782.52     21.85 o
   1   5   2       49.94       37.68      3.00 o
   2   5   2       68.38       60.24     22.27 o
   3   5   2        6.72        3.24     14.65 o
   4   5   2        2.62        0.91      3.25 o
  -4   6   2       56.10       44.10     12.12 o
  -3   6   2        1.89       -0.47      1.85 o
  -2   6   2     1068.08     1062.96     23.72 o
  -1   6   2     1062.21     1202.69     20.05 o
   0   6   2     2813.25     2983.93     18.46 o
   1   6   2      208.95      199.36      7.42 o
   2   6   2       14.42       10.47      2.54 o
   3   6   2       36.49       27.36     17.95 o
   4   6   2        1.83        5.77      6.89 o
  -4   7   2        7.05        9.10      7.09 o
  -3   7   2        0.64       -3.79      2.86 o
  -2   7   2      134.23      148.63     16.81 o
  -1   7   2      163.90      180.67      8.18 o
   0   7   2      833.30      910.60     11.02 o
   1   7   2      307.56      274.50      9.93 o
   2   7   2      110.69       96.64      6.76 o
   3   7   2        6.79        3.40      5.61 o
   4   7   2       57.90       57.42     14.20 o
  -4   8   2       20.85       26.92     10.68 o
  -3   8   2       96.34      117.46     17.63 o
  -2   8   2      133.44      138.21     15.14 o
  -1   8   2     2503.96     2698.94     28.26 o
   0   8   2        7.90        2.68      1.65 o
   1   8   2      192.55      174.79      9.98 o
   2   8   2       79.85       69.78      4.08 o
   3   8   2       50.97       88.65     16.54 o
  -3   9   2        2.09        0.59      4.72 o
  -2   9   2      491.67      526.13     23.15 o
  -1   9   2       25.39       28.27      3.24 o
   0   9   2     1762.90     1721.27     32.36 o
   1   9   2      162.47      163.69      9.19 o
   2   9   2      502.80      453.47     39.52 o
   3   9   2       25.16       48.02     12.40 o
  -3  10   2        3.07        8.00      5.56 o
  -2  10   2        2.33        7.50      4.35 o
  -1  10   2       80.68       83.22      5.42 o
   0  10   2      173.86      179.57      7.27 o
   1  10   2      170.24      159.30     10.85 o
   2  10   2      981.55      875.71    108.59 o
   3  10   2       55.72       40.27     11.59 o
  -3  11   2       61.91       58.64     13.52 o
  -2  11   2      279.15      283.80     24.29 o
  -1  11   2      129.10      130.61      6.94 o
   0  11   2      351.39      358.12     10.69 o
   1  11   2      763.38      751.66     36.18 o
   2  11   2      541.42      608.38     37.88 o
   3  11   2        4.71       20.27      8.53 o
  -3  12   2        0.02       -1.53      5.51 o
  -2  12   2       87.44       91.16     14.13 o
  -1  12   2       10.80        5.20      2.97 o
   0  12   2        5.06        1.91      1.43 o
   1  12   2       27.49       25.98      7.32 o
   2  12   2        1.93        2.04      3.44 o
   3  12   2        5.08       24.25      9.47 o
  -3  13   2        0.14       -6.44      5.50 o
  -2  13   2        1.99       -3.21      6.97 o
  -1  13   2       94.91       90.51      8.29 o
   0  13   2      449.75      401.98     20.86 o
   1  13   2        7.63        9.57      5.86 o
   2  13   2        3.08        4.39      4.98 o
   3  13   2        3.40       11.02      7.18 o
  -2  14   2        5.85        1.21      3.62 o
  -1  14   2       70.54       78.67      7.89 o
   0  14   2       13.86        9.44      2.80 o
   1  14   2       73.46       59.04     11.82 o
   2  14   2       63.18       70.59     14.22 o
  -2  15   2       34.31       40.93      8.04 o
  -1  15   2        0.20        1.19      3.33 o
   0  15   2      146.53      185.21     17.88 o
   1  15   2       56.22       58.08      9.19 o
   2  15   2      289.68      325.03     31.10 o
  -2  16   2       13.59        7.67      4.82 o
  -1  16   2       37.75       53.81     10.12 o
   0  16   2       59.27       78.44     20.31 o
   1  16   2       20.79       21.52      6.48 o
  -1  17   2       14.38       18.47      8.85 o
   0  17   2        0.06        0.89      3.64 o
   1  17   2       43.27       41.01     15.31 o
  -3   0   3      338.79      350.44     22.84 o
  -1   0   3     1343.21     1250.30     21.33 o
   1   0   3       39.36       52.37      3.67 o
   3   0   3       19.06       14.49      6.04 o
  -4   1   3       12.75        7.86      3.19 o
  -3   1   3        3.03       -0.81      1.89 o
  -2   1   3      143.97      131.06      8.54 o
  -1   1   3     1907.98     1950.91     23.62 o
   0   1   3     2700.55     2688.80     16.33 o
   1   1   3      382.41      358.37      7.24 o
   2   1   3      243.92      240.20      7.35 o
   3   1   3      111.53      114.60     10.72 o
   4   1   3        0.18        1.33      3.05 o
  -4   2   3        0.61        4.25      5.24 o
  -3   2   3       97.09      101.50      8.94 o
  -2   2   3       66.11       58.92      5.78 o
  -1   2   3     1407.13     1329.48     14.22 o
   0   2   3     3071.07     3142.59     16.69 o
   1   2   3      361.01      376.67      7.91 o
   2   2   3        3.99        1.47      1.57 o
   3   2   3      102.94      121.87     11.05 o
   4   2   3        0.07        0.27      2.63 o
  -4   3   3        3.16        5.56      4.51 o
  -3   3   3     1250.75     1321.59     31.31 o
  -2   3   3       29.87       26.30      3.14 o
  -1   3   3        2.38        3.98      0.90 o
   0   3   3      368.38      380.79      7.65 o
   1   3   3       20.67       19.08      1.32 o
   2   3   3     1815.29     1928.02     34.70 o
   3   3   3      565.80      548.19     23.21 o
   4   3   3        5.92        5.34      4.07 o
  -4   4   3       16.15        2.65      4.98 o
  -3   4   3       65.82       58.48      6.73 o
  -2   4   3       28.09       20.27      3.51 o
  -1   4   3      271.76      268.04      6.93 o
   0   4   3     2232.53     2312.98     18.15 o
   1   4   3       33.85       32.57      3.19 o
   2   4   3       79.97       84.62      7.34 o
   3   4   3      483.73      426.67     75.02 o
   4   4   3       38.57       34.69      7.21 o
  -4   5   3       26.69       16.89      6.97 o
  -3   5   3        0.03        3.82      2.17 o
  -2   5   3      743.25      755.54     30.52 o
  -1   5   3     2991.39     3178.38     30.87 o
   0   5   3       77.92       69.50      3.43 o
   1   5   3      971.04      890.78     43.25 o
   2   5   3      160.03      137.65     25.97 o
   3   5   3      316.95      267.71     54.83 o
   4   5   3       17.93        8.34      7.48 o
  -4   6   3       24.98       16.25      5.10 o
  -3   6   3      212.03      228.97     13.64 o
  -2   6   3      113.73      119.27     10.80 o
  -1   6   3       40.84       22.94      2.73 o
   0   6   3      330.49      354.21      8.89 o
   1   6   3     1589.28     1595.12     83.35 o
   2   6   3       90.30       87.22      8.59 o
   3   6   3       12.99        7.63      6.54 o
   4   6   3       89.21       60.48     15.00 o
  -4   7   3        5.70        7.30      7.30 o
  -3   7   3        8.98        8.52      3.15 o
  -2   7   3      158.67      175.98     18.34 o
  -1   7   3     1270.31     1346.45     20.45 o
   0   7   3       28.22       22.38      3.04 o
   1   7   3     2178.26     2117.28     27.78 o
   2   7   3       28.96       23.36      3.44 o
   3   7   3      229.16      176.24     66.18 o
   4   7   3       20.37       18.93     10.05 o
  -4   8   3       32.95       34.40     11.96 o
  -3   8   3       94.27       84.35     10.69 o
  -2   8   3       45.79       43.84     10.04 o
  -1   8   3      337.07      314.87     12.93 o
   0   8   3      185.02      182.80      6.35 o
   1   8   3      118.36      116.52      7.19 o
   2   8   3      156.48      138.83     15.12 o
   3   8   3      192.51      220.72     25.07 o
  -3   9   3      305.26      305.10     20.55 o
  -2   9   3      295.17      287.93     17.23 o
  -1   9   3      242.15      274.56     10.45 o
   0   9   3       50.01       40.44      3.59 o
   1   9   3      348.78      344.75     13.25 o
   2   9   3      249.81      231.77     11.93 o
   3   9   3      451.61      426.69     35.56 o
  -3  10   3        9.47       13.69      7.04 o
  -2  10   3       10.57       16.01      5.06 o
  -1  10   3       53.82       51.21      4.76 o
   0  10   3       87.89       80.09      5.28 o
   1  10   3      269.51      264.20     15.60 o
   2  10   3       54.35       58.15      6.35 o
   3  10   3       12.17       16.19      8.17 o
  -3  11   3       50.55       42.67     11.33 o
  -2  11   3      201.95      185.84     19.80 o
  -1  11   3       42.61       44.65      5.42 o
   0  11   3        1.00        0.63      1.22 o
   1  11   3        3.58        6.42      3.92 o
   2  11   3      206.98      189.25     21.66 o
   3  11   3       26.79       31.04     10.42 o
  -3  12   3       36.92       25.66      9.65 o
  -2  12   3       12.52       12.61      4.08 o
  -1  12   3      448.14      481.31     17.92 o
   0  12   3        2.08        1.87      1.14 o
   1  12   3       53.66       60.10     11.19 o
   2  12   3        4.99        8.74      5.83 o
   3  12   3        1.05       -1.65      5.94 o
  -3  13   3        0.42       -3.91      4.52 o
  -2  13   3       30.66       38.98      7.10 o
  -1  13   3      219.86      224.40     12.74 o
   0  13   3       81.81       93.73      8.56 o
   1  13   3      432.35      483.63     32.10 o
   2  13   3       10.76       13.13      6.09 o
  -2  14   3        5.18       -5.68      3.85 o
  -1  14   3       19.73       19.64      4.06 o
   0  14   3       61.61       74.75      7.97 o
   1  14   3       57.63       54.28     11.48 o
   2  14   3        1.31        9.42      5.52 o
  -2  15   3       20.70       16.70      4.94 o
  -1  15   3        0.14       -0.60      3.97 o
   0  15   3      125.17      129.79     10.66 o
   1  15   3      136.23      123.24     17.22 o
   2  15   3        0.51        6.99      6.35 o
  -1  16   3        0.18       -5.22      5.77 o
   0  16   3       10.72        8.70      7.11 o
   1  16   3       22.16       23.49      6.37 o
  -1  17   3        4.57        7.66      7.13 o
   0  17   3        5.51        1.47      6.62 o
   1  17   3        5.85        0.97      5.50 o
  -4   0   4       14.12        0.34      4.78 o
  -2   0   4       50.16       48.83      7.90 o
   0   0   4     2671.45     2589.86     24.85 o
   2   0   4      388.42      400.65     14.43 o
   4   0   4        0.16        1.31      3.36 o
  -4   1   4       46.33       45.46      7.39 o
  -3   1   4       20.07       19.89      6.38 o
  -2   1   4      824.42      858.67     22.69 o
  -1   1   4     3761.42     3794.92     33.47 o
   0   1   4     1951.03     2017.75     15.89 o
   1   1   4      191.17      183.20      4.83 o
   2   1   4      761.72      774.10     19.10 o
   3   1   4        3.90        7.40      3.25 o
   4   1   4       39.04       35.86      7.25 o
  -4   2   4        2.80       -0.59      3.88 o
  -3   2   4       57.40       69.56      7.74 o
  -2   2   4      237.22      228.19      8.74 o
  -1   2   4       12.90       13.81      1.29 o
   0   2   4     1616.77     1585.69     15.03 o
   1   2   4       57.22       54.32      3.40 o
   2   2   4      107.70      114.40      5.80 o
   3   2   4       39.89       46.10      7.19 o
   4   2   4       16.75       13.11      4.99 o
  -4   3   4      103.94      103.62     16.31 o
  -3   3   4       15.07       13.18      4.08 o
  -2   3   4     1013.70     1017.23     19.20 o
  -1   3   4       86.45       83.40      3.38 o
   0   3   4      603.56      585.68      8.42 o
   1   3   4      114.53      119.09      3.89 o
   2   3   4      174.12      154.84      5.86 o
   3   3   4       21.08       26.03      5.49 o
   4   3   4        6.52        6.74      5.31 o
  -4   4   4       50.19       29.49      9.23 o
  -3   4   4       55.47       55.74      6.76 o
  -2   4   4       98.14       86.97      4.31 o
  -1   4   4      153.56      144.17      5.26 o
   0   4   4     2489.69     2559.84     22.22 o
   1   4   4     1454.58     1528.11     17.16 o
   2   4   4      297.00      312.48     14.11 o
   3   4   4      146.53      126.87     13.93 o
   4   4   4        8.27        6.99      4.06 o
  -4   5   4      105.78       87.83     16.08 o
  -3   5   4       16.76       11.90      3.58 o
  -2   5   4      755.32      754.74     22.49 o
  -1   5   4     2030.01     2111.20     21.76 o
   0   5   4     1313.88     1423.54     17.89 o
   1   5   4     1985.97     2045.96     15.65 o
   2   5   4      414.16      335.68     64.47 o
   3   5   4      494.63      468.61     21.17 o
   4   5   4      328.29      300.13     32.38 o
  -4   6   4        0.24       12.66      6.97 o
  -3   6   4       16.57       19.07      4.33 o
  -2   6   4      107.83       94.96     13.21 o
  -1   6   4       23.46       26.13      2.71 o
   0   6   4      184.69      163.10      7.34 o
   1   6   4       15.19       16.90      1.67 o
   2   6   4       78.14       77.26      5.28 o
   3   6   4       23.40       23.07      5.38 o
   4   6   4       64.07       65.48     16.69 o
  -4   7   4       60.37       57.95     10.01 o
  -3   7   4        8.12        5.34      2.77 o
  -2   7   4        3.97        3.62      3.89 o
  -1   7   4      995.00      967.44     16.95 o
   0   7   4     5920.33     6484.66     60.78 o
   1   7   4      539.88      496.88     17.64 o
   2   7   4      658.69      646.24     14.49 o
   3   7   4       55.48       66.14     14.27 o
  -4   8   4       60.70       53.88     10.04 o
  -3   8   4       36.55       29.48      9.65 o
  -2   8   4      148.94      143.23     17.44 o
  -1   8   4       41.50       50.36      5.28 o
   0   8   4        8.40        4.89      2.88 o
   1   8   4       98.74      116.17      7.40 o
   2   8   4        2.43        3.62      1.42 o
   3   8   4        0.74        5.04      6.14 o
  -3   9   4        0.05        3.38      3.70 o
  -2   9   4      657.14      699.27     39.70 o
  -1   9   4       15.78       13.45      2.85 o
   0   9   4      355.84      342.89     15.53 o
   1   9   4      181.42      186.15      9.93 o
   2   9   4        0.19        1.27      1.70 o
   3   9   4      196.65      206.07     25.52 o
  -3  10   4      104.74      100.41     12.27 o
  -2  10   4       44.69       54.14      6.33 o
  -1  10   4      131.17      132.80      7.64 o
   0  10   4      907.85      873.17     38.22 o
   1  10   4        1.07       -0.95      2.15 o
   2  10   4       32.97       34.02      5.39 o
   3  10   4       47.60       58.38     14.33 o
  -3  11   4        4.39       10.28      4.41 o
  -2  11   4      272.63      255.95     14.02 o
  -1  11   4      108.61      109.37      7.26 o
   0  11   4       64.84       52.63     10.47 o
   1  11   4       76.11       68.45     11.91 o
   2  11   4      192.87      214.33     23.75 o
   3  11   4        2.24       -3.00      4.71 o
  -3  12   4       10.28        2.23      4.08 o
  -2  12   4       11.75       11.69      3.45 o
  -1  12   4        7.03        7.15      2.38 o
   0  12   4        0.23        0.08      0.99 o
   1  12   4        7.95       15.66      6.75 o
   2  12   4        0.13        6.30      5.97 o
   3  12   4        1.28        1.94      4.44 o
  -3  13   4        2.43       -1.64      2.90 o
  -2  13   4        4.49        1.63      4.44 o
  -1  13   4        7.45        3.33      3.81 o
   0  13   4      281.08      274.41     17.85 o
   1  13   4       92.17       94.11     15.19 o
   2  13   4       98.02       96.98     17.06 o
  -2  14   4        8.15        7.99      3.73 o
  -1  14   4        4.54        1.37      1.94 o
   0  14   4      108.12      120.99     12.09 o
   1  14   4       12.99        4.59      4.11 o
   2  14   4        4.13       11.41      7.73 o
  -2  15   4      167.77      181.61     16.08 o
  -1  15   4       29.96       26.95      6.99 o
   0  15   4       59.11       72.30      9.74 o
   1  15   4       77.91       85.83     15.01 o
   2  15   4        0.24        7.81      6.15 o
  -1  16   4       19.08       21.11      6.39 o
   0  16   4      129.40      176.30     25.80 o
   1  16   4        1.61        4.24      3.57 o
  -1  17   4       67.38       64.87     14.86 o
   0  17   4        0.94        6.51      7.44 o
  -3   0   5       85.48       85.08     12.48 o
  -1   0   5     1192.33     1194.86     35.25 o
   1   0   5       17.78       16.37      4.37 o
   3   0   5       10.85        5.64      5.24 o
  -4   1   5       39.20       45.06      7.40 o
  -3   1   5      488.25      519.07     21.24 o
  -2   1   5      290.22      294.39      8.99 o
  -1   1   5     3785.87     3911.77     52.01 o
   0   1   5     1821.79     1835.77     17.93 o
   1   1   5       29.31       37.80      3.19 o
   2   1   5        9.32       14.75      3.71 o
   3   1   5       42.49       38.37      6.67 o
   4   1   5        0.00       -0.13      2.40 o
  -4   2   5       25.00       34.35      6.35 o
  -3   2   5       13.94       16.01      6.75 o
  -2   2   5     1624.26     1685.78     23.07 o
  -1   2   5       57.04       55.02      3.50 o
   0   2   5      381.79      374.97      8.14 o
   1   2   5     3284.64     3260.12     37.17 o
   2   2   5        0.74        2.96      1.52 o
   3   2   5      405.71      429.65     21.51 o
   4   2   5       14.54       15.63      5.36 o
  -4   3   5       76.84       74.85     14.37 o
  -3   3   5      150.93      167.58     12.19 o
  -2   3   5       11.72       11.83      1.91 o
  -1   3   5      953.20      957.03     15.99 o
   0   3   5        0.09        0.45      0.83 o
   1   3   5       31.10       26.82      2.68 o
   2   3   5      169.10      175.93      7.59 o
   3   3   5       37.27       42.95      6.87 o
   4   3   5        0.10        1.38      2.57 o
  -4   4   5       21.77       14.34      6.66 o
  -3   4   5        9.28       10.67      3.94 o
  -2   4   5      540.55      540.87     13.47 o
  -1   4   5     1096.75     1098.68     23.21 o
   0   4   5      776.66      806.83     13.14 o
   1   4   5     1123.64     1059.80     12.66 o
   2   4   5      382.51      314.76     30.81 o
   3   4   5        6.79        9.76      3.41 o
   4   4   5        8.00       10.00      8.03 o
  -4   5   5        7.83       -1.45      3.79 o
  -3   5   5      412.66      451.72     20.33 o
  -2   5   5       21.20       22.08      5.10 o
  -1   5   5      487.36      456.10     10.52 o
   0   5   5      282.61      304.41      8.22 o
   1   5   5     1071.19     1191.48     18.21 o
   2   5   5       94.45       76.46     15.00 o
   3   5   5       15.95       15.79      4.54 o
   4   5   5       20.21       20.72      9.59 o
  -4   6   5       11.05       24.43     10.32 o
  -3   6   5       35.10       36.86      6.01 o
  -2   6   5       43.16       38.16      8.57 o
  -1   6   5      622.04      629.26     13.28 o
   0   6   5      127.78      127.89      6.27 o
   1   6   5       79.56       77.79      3.32 o
   2   6   5      131.87      132.51      7.35 o
   3   6   5       11.95       12.28      3.98 o
  -4   7   5        3.86        6.62      4.26 o
  -3   7   5      153.11      177.58     13.10 o
  -2   7   5       53.17       46.30      9.13 o
  -1   7   5     2004.41     2054.86     25.47 o
   0   7   5      306.05      328.90     11.50 o
   1   7   5       57.53       65.12      5.67 o
   2   7   5       50.81       48.41      6.84 o
   3   7   5       65.48       68.40     14.51 o
  -3   8   5        7.65        6.68      2.89 o
  -2   8   5       86.95       69.47     17.54 o
  -1   8   5       48.15       41.48      4.84 o
   0   8   5       66.03       56.81      6.25 o
   1   8   5      513.31      519.70     19.56 o
   2   8   5      132.74      130.66     11.69 o
   3   8   5        0.76       11.26      6.52 o
  -3   9   5       99.05       88.69     16.55 o
  -2   9   5       16.44       16.37      4.76 o
  -1   9   5      143.29      124.02      8.68 o
   0   9   5       22.68       21.01      4.27 o
   1   9   5       63.08       64.97      6.24 o
   2   9   5       87.00       90.63      8.93 o
   3   9   5        7.31       12.70      7.22 o
  -3  10   5      114.33       93.37     17.22 o
  -2  10   5      125.95      132.08     12.13 o
  -1  10   5      530.28      546.88     19.08 o
   0  10   5      165.35      148.84      9.67 o
   1  10   5      181.13      172.59     10.50 o
   2  10   5        8.84        4.92      2.64 o
   3  10   5       35.39       64.32     15.11 o
  -3  11   5       21.13       15.31      5.68 o
  -2  11   5        0.31        0.50      6.06 o
  -1  11   5      176.77      188.18      9.48 o
   0  11   5        3.15        0.26      1.44 o
   1  11   5       24.31       19.45      7.01 o
   2  11   5        2.56       12.25      6.25 o
   3  11   5       57.42       54.34     14.06 o
  -3  12   5        4.30        8.02      4.32 o
  -2  12   5       83.05       72.86      7.96 o
  -1  12   5      236.98      232.98     10.97 o
   0  12   5      134.88      127.67     15.98 o
   1  12   5       14.76       17.61      6.97 o
   2  12   5       32.14       56.89     13.29 o
  -2  13   5       11.23       15.28      3.97 o
  -1  13   5      703.67      723.73     24.73 o
   0  13   5       12.26        4.42      3.89 o
   1  13   5        8.77        6.77      4.88 o
   2  13   5       45.74       48.69     12.45 o
  -2  14   5       39.06       47.41      8.18 o
  -1  14   5        3.69        4.97      3.60 o
   0  14   5       29.19       32.15      6.87 o
   1  14   5       49.93       57.64     12.44 o
   2  14   5      109.20      110.62     19.21 o
  -2  15   5        8.68       16.58      9.38 o
  -1  15   5        3.23        2.76      7.91 o
   0  15   5       76.14       76.36     10.45 o
   1  15   5        8.44        4.19      4.21 o
  -1  16   5       64.56       80.05     12.24 o
   0  16   5       33.06       36.68     12.18 o
   1  16   5      146.73      154.12     21.51 o
   0  17   5        1.00      -10.52      7.60 o
  -4   0   6      163.75      185.65     21.28 o
  -2   0   6      123.10      116.17     13.45 o
   0   0   6     4182.94     4459.53     49.46 o
   2   0   6      383.00      379.56     24.92 o
   4   0   6       89.18       76.76     15.36 o
  -4   1   6       47.72       54.05     18.29 o
  -3   1   6      170.58      183.13     19.73 o
  -2   1   6     2135.37     2226.85     40.75 o
  -1   1   6       91.02       65.22      6.38 o
   0   1   6     4416.05     4500.22     31.20 o
   1   1   6      322.02      332.70     11.67 o
   2   1   6      285.15      275.76     15.06 o
   3   1   6       40.66       41.15      7.16 o
   4   1   6        0.68        6.03      3.73 o
  -4   2   6      356.79      421.15     22.46 o
  -3   2   6       10.95       14.46      4.23 o
  -2   2   6        5.44        5.37      2.81 o
  -1   2   6       26.85       23.32      3.77 o
   0   2   6      138.35      147.93      6.26 o
   1   2   6      241.53      247.95      8.91 o
   2   2   6      351.64      349.83     16.76 o
   3   2   6        0.27        7.24      4.96 o
   4   2   6       40.75       38.26      7.79 o
  -4   3   6       77.66       54.38     12.54 o
  -3   3   6      279.75      300.76     17.08 o
  -2   3   6      285.97      271.50     12.35 o
  -1   3   6      103.67       99.70      7.53 o
   0   3   6       17.53       20.81      2.75 o
   1   3   6      272.59      276.41      7.42 o
   2   3   6      689.37      728.92     23.94 o
   3   3   6      124.09      113.37     11.24 o
   4   3   6        9.54       13.42      5.04 o
  -4   4   6       43.74       55.18     13.06 o
  -3   4   6       73.04       78.66      9.12 o
  -2   4   6      192.41      186.31     10.45 o
  -1   4   6      172.56      161.72      9.21 o
   0   4   6        6.75        9.30      2.12 o
   1   4   6      544.82      562.81     10.29 o
   2   4   6      715.64      617.91     13.75 o
   3   4   6       78.04       77.46      9.23 o
  -4   5   6        6.08        1.34      3.49 o
  -3   5   6        0.04        3.35      3.41 o
  -2   5   6      176.88      175.10     10.15 o
  -1   5   6      305.10      292.96     10.57 o
   0   5   6     2135.61     2140.87     37.32 o
   1   5   6      648.25      677.99     10.98 o
   2   5   6       51.70       40.11     10.59 o
   3   5   6       16.35       25.50      5.66 o
  -4   6   6       48.41       30.02     10.42 o
  -3   6   6        0.39        0.92      2.59 o
  -2   6   6      159.48      135.21     19.96 o
  -1   6   6      105.66      119.06      9.11 o
   0   6   6      561.98      611.08     14.73 o
   1   6   6      142.48      148.58      5.28 o
   2   6   6       25.91       25.07      3.57 o
   3   6   6        8.76        9.31      6.29 o
  -3   7   6      104.85      132.52     11.91 o
  -2   7   6      879.85      878.48     26.05 o
  -1   7   6      253.66      243.63     13.87 o
   0   7   6     1326.79     1303.88     21.80 o
   1   7   6       80.06       71.91      4.51 o
   2   7   6      106.38      108.90      6.87 o
   3   7   6        0.55        6.24      3.67 o
  -3   8   6        7.64        4.64      3.45 o
  -2   8   6        6.44        3.69      1.81 o
  -1   8   6       65.46       64.53      7.64 o
   0   8   6       23.54       22.55      3.05 o
   1   8   6      186.77      172.78     42.65 o
   2   8   6      174.98      180.06     15.87 o
   3   8   6        2.59       -0.08      5.30 o
  -3   9   6       65.55       65.42     14.40 o
  -2   9   6       56.69       49.01      8.39 o
  -1   9   6      118.23      111.68      8.27 o
   0   9   6       49.49       44.09      4.13 o
   1   9   6      408.50      403.67     20.31 o
   2   9   6      175.21      182.61     13.63 o
   3   9   6        2.45      -12.56      8.38 o
  -3  10   6        3.15       16.15      9.13 o
  -2  10   6       22.86       17.12      4.92 o
  -1  10   6        1.57        1.83      2.38 o
   0  10   6        1.27        3.47      2.40 o
   1  10   6      170.68      170.83     19.82 o
   2  10   6      116.48      124.16     11.17 o
   3  10   6        7.41        4.22      5.01 o
  -3  11   6       48.85       35.48     10.89 o
  -2  11   6      310.28      325.02     33.26 o
  -1  11   6       63.87       74.98      7.64 o
   0  11   6      433.51      404.90     24.33 o
   1  11   6      412.57      400.58     31.10 o
   2  11   6        0.00       -4.40      6.24 o
   3  11   6       89.68       89.02     18.26 o
  -3  12   6        1.71       -0.37      4.49 o
  -2  12   6       11.92        6.74      3.05 o
  -1  12   6       49.83       42.53      4.77 o
   0  12   6       88.36       72.91      8.66 o
   1  12   6       41.53       42.30     11.11 o
   2  12   6        0.01        2.16      5.14 o
  -2  13   6      270.80      291.59     16.01 o
  -1  13   6       38.84       40.13      5.83 o
   0  13   6      324.95      371.81     28.91 o
   1  13   6      124.88      101.80     16.96 o
   2  13   6       77.73       98.63     18.13 o
  -2  14   6        0.91        4.99      2.55 o
  -1  14   6       10.08       15.88      8.70 o
   0  14   6       24.22       24.19      6.63 o
   1  14   6       15.04       29.49      9.99 o
   2  14   6       45.91       51.78     13.76 o
  -2  15   6       18.87        4.63      5.03 o
  -1  15   6       18.49       31.73     10.48 o
   0  15   6       17.73       19.44     10.95 o
   1  15   6       91.99      147.78     21.55 o
  -1  16   6       30.33        8.65      7.43 o
   0  16   6        1.13        0.33      7.39 o
   1  16   6       41.22       46.14     12.70 o
  -3   0   7       99.03       94.24     13.91 o
  -1   0   7      586.25      574.38     28.06 o
   1   0   7      576.52      587.91     28.91 o
   3   0   7       82.51       98.16     15.62 o
  -4   1   7       55.21       69.16      9.77 o
  -3   1   7       16.21       15.50      4.08 o
  -2   1   7       46.02       52.64      6.73 o
  -1   1   7     3889.75     4178.94     66.51 o
   0   1   7      377.57      405.40     11.44 o
   1   1   7      654.75      637.45     17.48 o
   2   1   7       86.21       84.90      8.82 o
   3   1   7        7.77       14.43      5.14 o
  -4   2   7      157.18      192.98     15.82 o
  -3   2   7      651.95      716.16     27.10 o
  -2   2   7       78.74       75.51      8.25 o
  -1   2   7     2337.54     2368.41     23.42 o
   0   2   7     1052.78     1119.62     30.26 o
   1   2   7     1623.69     1685.72     28.13 o
   2   2   7       61.93       69.39      7.94 o
   3   2   7      154.32      172.65     14.43 o
  -4   3   7        0.84        0.66      7.10 o
  -3   3   7        5.56       10.32      4.56 o
  -2   3   7       96.10       99.62      6.96 o
  -1   3   7       78.30       73.53      4.65 o
   0   3   7       49.56       51.95      5.73 o
   1   3   7      479.02      488.04     12.16 o
   2   3   7        9.45       13.70      6.01 o
   3   3   7        3.27        1.46      3.15 o
  -4   4   7        0.99       -0.08      3.38 o
  -3   4   7     1094.62     1185.12     35.47 o
  -2   4   7      640.80      662.51     17.78 o
  -1   4   7      937.79      948.31     25.07 o
   0   4   7       75.05       72.04      5.41 o
   1   4   7      723.92      743.53     15.23 o
   2   4   7        8.47       11.66      3.23 o
   3   4   7       44.89       48.20      7.64 o
  -4   5   7        4.35      -11.07      7.38 o
  -3   5   7      106.82      120.93     15.57 o
  -2   5   7      259.89      260.90     15.39 o
  -1   5   7      811.98      782.92     34.74 o
   0   5   7       26.47       26.07      3.30 o
   1   5   7      476.70      408.79     35.27 o
   2   5   7        0.07        2.14      1.35 o
   3   5   7       16.83       22.05      5.30 o
  -4   6   7        0.16      -11.18      7.46 o
  -3   6   7       48.52       54.94      7.97 o
  -2   6   7       73.65       66.88     13.60 o
  -1   6   7        6.21        6.05      3.76 o
   0   6   7      329.41      318.49     11.45 o
   1   6   7       67.08       62.14      3.60 o
   2   6   7        0.87        2.57      1.92 o
   3   6   7       29.20       37.33     10.86 o
  -3   7   7        6.20        0.93      2.93 o
  -2   7   7        9.18        3.76      2.97 o
  -1   7   7        5.97        2.93      2.14 o
   0   7   7      257.34      257.22     10.41 o
   1   7   7      466.51      449.67     32.88 o
   2   7   7       49.22       58.47      5.45 o
   3   7   7       31.62       36.85     11.27 o
  -3   8   7      293.02      345.60     20.25 o
  -2   8   7      166.26      145.75     36.93 o
  -1   8   7      259.57      263.31     29.68 o
   0   8   7      398.99      401.10     13.06 o
   1   8   7      256.47      210.21     19.42 o
   2   8   7       51.20       53.83     17.08 o
   3   8   7       21.24       23.76      9.49 o
  -3   9   7        6.32        9.66      4.20 o
  -2   9   7       16.32       10.11      4.49 o
  -1   9   7       53.64       54.88      7.65 o
   0   9   7        7.75        6.97      2.65 o
   1   9   7       70.43       47.25     16.19 o
   2   9   7       13.29       10.96      4.75 o
   3   9   7        0.80        6.54      7.62 o
  -3  10   7      526.42      576.49     43.83 o
  -2  10   7        1.72       -2.66      7.01 o
  -1  10   7      290.13      302.95     18.26 o
   0  10   7       71.08       70.92      8.28 o
   1  10   7      267.54      220.66     57.99 o
   2  10   7        0.00       -4.62      3.08 o
   3  10   7       15.26       10.61      8.43 o
  -3  11   7       40.48       62.89     15.53 o
  -2  11   7       51.18       39.00      6.99 o
  -1  11   7      208.45      212.75     15.90 o
   0  11   7       44.72       39.97      6.35 o
   1  11   7      191.55      237.07     25.16 o
   2  11   7       20.85       19.22      8.75 o
  -2  12   7       79.47       71.84      9.83 o
  -1  12   7        1.95        2.11      2.97 o
   0  12   7      215.50      207.89     15.80 o
   1  12   7        1.76        1.71      4.25 o
   2  12   7        5.11        9.72      5.94 o
  -2  13   7        0.56        1.46      2.38 o
  -1  13   7      340.71      327.69     21.51 o
   0  13   7       59.04       61.99      8.52 o
   1  13   7       90.39      108.16     18.21 o
   2  13   7       29.67       26.57      9.74 o
  -2  14   7       20.28       19.77      4.44 o
  -1  14   7        8.98       18.16      8.63 o
   0  14   7      418.76      428.71     24.98 o
   1  14   7        0.03        8.05      7.30 o
  -1  15   7       38.36       27.40     12.06 o
   0  15   7       17.30       16.88      9.52 o
   1  15   7        0.01       -6.11      5.49 o
  -1  16   7      128.33      124.75     22.00 o
   0  16   7        3.00        4.91      4.68 o
  -4   0   8       32.27       34.91     10.47 o
  -2   0   8      107.11       67.69     11.61 o
   0   0   8     1120.78     1228.31     30.36 o
   2   0   8        1.10       -0.86      2.77 o
  -4   1   8        5.14       10.64      4.11 o
  -3   1   8       21.50       22.22      4.91 o
  -2   1   8      137.70      138.82     11.41 o
  -1   1   8       38.57       38.17      4.55 o
   0   1   8      534.14      594.51     14.93 o
   1   1   8       52.51       61.64      5.98 o
   2   1   8       83.75       85.34     13.13 o
   3   1   8       18.69       24.88      5.99 o
  -4   2   8       13.49       20.27      6.76 o
  -3   2   8        2.19        2.66      3.78 o
  -2   2   8      753.02      711.82     19.84 o
  -1   2   8      104.65      101.85      5.37 o
   0   2   8      688.34      691.86     16.05 o
   1   2   8      586.70      617.68     18.18 o
   2   2   8      210.29      197.13     13.83 o
   3   2   8      147.70      160.07     14.22 o
  -4   3   8       10.81        8.87      3.75 o
  -3   3   8      247.01      239.34     21.54 o
  -2   3   8       30.56       27.94      4.15 o
  -1   3   8        0.44        1.12      1.15 o
   0   3   8     2244.02     2255.13     40.20 o
   1   3   8       25.95       25.76      3.24 o
   2   3   8       69.06       63.25      9.68 o
   3   3   8        0.04        2.32      5.86 o
  -4   4   8        0.09       -6.34      5.78 o
  -3   4   8      186.60      205.93     15.43 o
  -2   4   8     1723.97     1745.44     41.01 o
  -1   4   8      225.56      221.79      9.13 o
   0   4   8     1888.31     1888.62     37.18 o
   1   4   8      212.33      197.21      8.27 o
   2   4   8      741.95      762.55     20.65 o
   3   4   8       45.19       48.65      7.82 o
  -3   5   8       26.13       30.89      6.45 o
  -2   5   8      287.54      303.72     17.45 o
  -1   5   8      257.36      266.15     21.17 o
   0   5   8       61.87       70.48      8.25 o
   1   5   8      296.04      229.06     13.15 o
   2   5   8      167.35      165.01     10.39 o
   3   5   8       11.69       21.28      9.69 o
  -3   6   8        2.34        3.36      3.39 o
  -2   6   8      709.34      675.57     38.68 o
  -1   6   8      231.38      211.61     19.48 o
   0   6   8       10.23        8.63      2.90 o
   1   6   8        1.48        1.85      1.15 o
   2   6   8        0.10        0.91      1.47 o
   3   6   8        0.50       -2.50      4.20 o
  -3   7   8        1.81       -2.17     15.82 o
  -2   7   8       34.66       37.20      9.73 o
  -1   7   8       35.76       32.55      8.03 o
   0   7   8       23.61       22.43      4.24 o
   1   7   8        1.27        0.56      1.17 o
   2   7   8       16.89       14.67      4.27 o
   3   7   8        0.00        0.01      5.57 o
  -3   8   8       17.14       13.81      5.22 o
  -2   8   8     1377.05     1468.91     60.36 o
  -1   8   8      434.06      426.70     20.03 o
   0   8   8      249.23      238.20     14.53 o
   1   8   8       62.69       50.61      9.62 o
   2   8   8       96.99       94.59     10.58 o
   3   8   8       78.83       77.73     16.84 o
  -3   9   8      138.56      128.80     25.25 o
  -2   9   8       91.68      108.77     17.36 o
  -1   9   8       28.33       29.77     13.19 o
   0   9   8      127.78      127.58     11.00 o
   1   9   8       37.07       25.94     14.31 o
   2   9   8       40.74       43.25      7.61 o
   3   9   8        0.14       -6.77      5.97 o
  -3  10   8       64.83       58.20     14.35 o
  -2  10   8      262.47      278.15     27.79 o
  -1  10   8      270.97      280.25     17.76 o
   0  10   8      571.78      583.13     24.04 o
   1  10   8      173.45      129.81     37.16 o
   2  10   8      376.24      384.39     21.80 o
  -3  11   8       27.40       26.90     10.45 o
  -2  11   8       47.20       60.69     13.76 o
  -1  11   8      163.74      185.04     15.13 o
   0  11   8       79.57       64.97      8.20 o
   1  11   8       11.76       20.16      7.80 o
   2  11   8       35.93       41.10     11.61 o
  -2  12   8       33.98       50.77     12.69 o
  -1  12   8        3.51        3.91      5.12 o
   0  12   8        4.61        0.32      2.05 o
   1  12   8        0.86        0.18      4.69 o
   2  12   8       31.38       16.49      7.68 o
  -2  13   8       40.65       33.63     11.20 o
  -1  13   8       37.51       36.69      9.20 o
   0  13   8       35.67       23.93      7.01 o
   1  13   8        7.59       15.18      7.63 o
   2  13   8        2.23       13.21      9.00 o
  -2  14   8       26.68       22.41      9.15 o
  -1  14   8        0.06       -2.21      6.33 o
   0  14   8      116.54      113.67     12.09 o
   1  14   8       24.95       13.49      7.93 o
  -1  15   8       31.68       23.26      6.78 o
   0  15   8       62.36       58.53     10.03 o
   1  15   8        2.21       -8.03      6.38 o
  -3   0   9       20.46       22.32      7.59 o
  -1   0   9     1037.11      918.52     27.93 o
   1   0   9      765.31      782.25     37.11 o
   3   0   9       54.21       59.92     12.98 o
  -4   1   9        0.07        6.03      4.09 o
  -3   1   9      266.57      293.00     18.77 o
  -2   1   9       39.18       28.78      5.79 o
  -1   1   9      430.07      427.35     15.52 o
   0   1   9      905.59      934.68     19.96 o
   1   1   9        2.62        4.36      2.46 o
   2   1   9      165.84      179.35     13.90 o
   3   1   9        0.45        3.79      3.38 o
  -4   2   9       18.99       12.12      4.80 o
  -3   2   9       10.86        8.33      3.64 o
  -2   2   9       17.76       14.26      3.12 o
  -1   2   9      231.60      230.83      8.77 o
   0   2   9        0.73        0.49      1.25 o
   1   2   9     1008.29     1008.63     24.41 o
   2   2   9       55.10       59.98      8.26 o
   3   2   9       67.67       65.73      9.56 o
  -3   3   9        7.27        6.04      3.79 o
  -2   3   9       18.21       11.22      2.91 o
  -1   3   9       10.64        7.87      1.63 o
   0   3   9       42.03       43.17      5.22 o
   1   3   9      460.93      454.18     13.49 o
   2   3   9      151.91      148.30     12.51 o
   3   3   9       22.70       48.73      8.19 o
  -3   4   9        9.02       10.72      4.33 o
  -2   4   9       10.69       13.07      3.72 o
  -1   4   9      239.43      263.25     10.47 o
   0   4   9       39.25       58.16      7.11 o
   1   4   9       85.43       84.88      5.84 o
   2   4   9        9.45       10.47      2.63 o
   3   4   9       36.08       38.86      7.42 o
  -3   5   9       61.12       66.38      9.64 o
  -2   5   9      771.45      780.62     28.99 o
  -1   5   9      885.92      860.72     23.36 o
   0   5   9      231.43      249.96     14.69 o
   1   5   9        0.55        0.08      1.30 o
   2   5   9      218.26      203.63     22.16 o
   3   5   9        2.10        2.93      3.51 o
  -3   6   9       55.29       71.27      9.94 o
  -2   6   9      232.23      236.03     23.73 o
  -1   6   9     4430.56     4574.41     93.08 o
   0   6   9      217.33      225.22     14.15 o
   1   6   9      321.07      303.24     21.00 o
   2   6   9        0.36       -0.35      1.59 o
   3   6   9      112.21       93.54     18.18 o
  -3   7   9      104.42      102.78     12.05 o
  -2   7   9      281.56      289.81     27.11 o
  -1   7   9     1577.80     1627.26     56.86 o
   0   7   9       25.18       24.79      5.64 o
   1   7   9      103.25      109.80      8.00 o
   2   7   9       32.55       29.72      6.26 o
   3   7   9        0.11      -13.12      8.75 o
  -3   8   9        0.26        1.12      8.48 o
  -2   8   9      296.36      319.34     29.10 o
  -1   8   9      651.32      642.85     36.77 o
   0   8   9      722.74      743.21     38.52 o
   1   8   9      257.10      200.82     62.97 o
   2   8   9       27.46       27.52      6.42 o
   3   8   9       89.21       90.12     18.09 o
  -3   9   9        8.92        2.94      4.36 o
  -2   9   9      250.92      245.90     25.99 o
  -1   9   9       65.73       72.43      8.87 o
   0   9   9       45.93       42.56      6.77 o
   1   9   9       81.01       56.89     12.73 o
   2   9   9       12.64       14.98      4.72 o
  -3  10   9       27.88       25.90      6.69 o
  -2  10   9       21.07       16.69      4.79 o
  -1  10   9      121.17      114.69     11.79 o
   0  10   9       11.79       14.87      4.15 o
   1  10   9       43.70       42.12     11.65 o
   2  10   9        0.67        1.24      6.10 o
  -2  11   9        5.27        1.00      2.42 o
  -1  11   9       63.40       73.19     10.66 o
   0  11   9       62.00       57.94      8.23 o
   1  11   9        5.14       16.37      8.20 o
   2  11   9       26.25       15.73      8.14 o
  -2  12   9        8.22        7.76      5.22 o
  -1  12   9       94.35       87.28     11.20 o
   0  12   9       14.13        8.43      3.80 o
   1  12   9      161.84      165.47     22.93 o
   2  12   9        5.72       14.13      9.05 o
  -2  13   9       60.25       60.87     14.94 o
  -1  13   9      164.09      162.30     15.74 o
   0  13   9       28.63       30.25      6.23 o
   1  13   9       89.00       92.77     17.48 o
  -1  14   9       35.03       48.48      8.70 o
   0  14   9       18.30       17.64      5.61 o
   1  14   9      125.91      157.01     23.26 o
   0  15   9       27.46       21.34      9.55 o
  -2   0  10        5.02        8.83      4.01 o
   0   0  10      662.39      655.08     24.97 o
   2   0  10      526.82      588.01     36.96 o
  -3   1  10        0.10        0.72      3.29 o
  -2   1  10      202.26      202.13     11.87 o
  -1   1  10        3.43        3.08      1.58 o
   0   1  10      329.08      305.85     12.03 o
   1   1  10      101.67      100.72     10.48 o
   2   1  10       26.61       25.82      7.36 o
   3   1  10        2.12        6.49      4.14 o
  -3   2  10        6.26        5.46      2.47 o
  -2   2  10      190.98      201.61     11.83 o
  -1   2  10      212.97      210.45     14.12 o
   0   2  10       27.32       21.65      3.31 o
   1   2  10       77.36       73.72      7.24 o
   2   2  10       91.72       94.29     17.17 o
   3   2  10       29.77       29.82      6.88 o
  -3   3  10        2.22        1.52      2.50 o
  -2   3  10      742.97      738.92     22.52 o
  -1   3  10        2.70        3.12      1.27 o
   0   3  10      437.32      418.63     16.26 o
   1   3  10       22.48       23.17      3.58 o
   2   3  10        2.56        5.54      3.65 o
   3   3  10        0.18        1.92      3.14 o
  -3   4  10      261.67      265.34     19.03 o
  -2   4  10       17.03       16.07      3.51 o
  -1   4  10      272.28      270.38     11.82 o
   0   4  10      200.02      195.09     13.51 o
   1   4  10      898.70      810.03     67.44 o
   2   4  10       34.56       45.50      7.34 o
   3   4  10        4.35       -4.40      5.31 o
  -3   5  10      103.23      101.20     11.86 o
  -2   5  10        7.73        4.39      3.81 o
  -1   5  10        1.00       -0.02      3.43 o
   0   5  10     1354.81     1401.01     36.35 o
   1   5  10      149.49      129.68     14.79 o
   2   5  10        0.18        6.44      2.97 o
   3   5  10       46.93       36.94     11.73 o
  -3   6  10        7.25        6.42      4.03 o
  -2   6  10       36.42       37.19     10.50 o
  -1   6  10       46.93       44.11     10.32 o
   0   6  10     1144.02     1197.27     34.15 o
   1   6  10        0.15       -1.12      1.83 o
   2   6  10      424.12      475.96     25.09 o
   3   6  10        2.44       13.80      8.34 o
  -3   7  10        0.04       -1.24      3.01 o
  -2   7  10        1.71       -4.58      5.40 o
  -1   7  10       28.05       29.25      8.01 o
   0   7  10     1728.71     1811.22     42.68 o
   1   7  10        5.38        5.65      2.15 o
   2   7  10        1.18        6.43      5.39 o
  -3   8  10       51.53       42.62      8.35 o
  -2   8  10       92.49       90.95     16.21 o
  -1   8  10       25.35       20.23      7.75 o
   0   8  10      620.55      648.97     26.19 o
   1   8  10      476.53      482.01     25.21 o
   2   8  10       79.23       92.79     11.50 o
  -3   9  10        0.55       -4.68      3.32 o
  -2   9  10       85.93       95.90     16.82 o
  -1   9  10        0.08       -4.84      4.27 o
   0   9  10      150.76      159.75     13.50 o
   1   9  10        0.26        5.04      2.38 o
   2   9  10        3.25        2.03      5.26 o
  -2  10  10        8.00       14.19      4.82 o
  -1  10  10        0.25       -1.54      2.75 o
   0  10  10        0.22        2.00      4.85 o
   1  10  10       66.18       62.39     14.12 o
   2  10  10        4.40        7.11      3.56 o
  -2  11  10       79.17       59.89     14.07 o
  -1  11  10       66.83       70.71      9.75 o
   0  11  10      306.64      317.26     19.71 o
   1  11  10        7.02        3.93      4.32 o
   2  11  10       99.19      124.60     22.00 o
  -2  12  10        6.44        3.68      5.18 o
  -1  12  10        2.41        0.93      4.56 o
   0  12  10      265.05      260.57     18.37 o
   1  12  10        3.96        6.23      5.77 o
  -1  13  10       14.46        3.08      8.03 o
   0  13  10        1.89       -0.22      4.96 o
   1  13  10       26.15       26.66     10.59 o
  -1  14  10      105.72      109.79     13.57 o
   0  14  10        1.77        1.03      5.23 o
  -3   0  11      360.01      362.45     31.97 o
  -1   0  11      404.40      388.06     20.32 o
   1   0  11       95.63       83.49     13.39 o
   3   0  11       38.39       54.96     13.75 o
  -3   1  11        2.08        0.79      2.75 o
  -2   1  11      139.81      117.65      9.59 o
  -1   1  11      149.59      132.19      8.39 o
   0   1  11      197.13      196.62     10.16 o
   1   1  11      118.21      110.88      9.05 o
   2   1  11        4.95       10.82      3.98 o
   3   1  11        8.28       12.77      5.01 o
  -3   2  11       53.77       53.14      6.73 o
  -2   2  11       35.20       35.07      5.38 o
  -1   2  11      204.02      201.16     14.56 o
   0   2  11       30.87       27.45      4.16 o
   1   2  11        0.80        3.43      3.57 o
   2   2  11       40.43       52.90     10.33 o
   3   2  11        0.27       -4.48      9.29 o
  -3   3  11       97.36      113.54     13.84 o
  -2   3  11        4.62        4.98      2.39 o
  -1   3  11      828.97      829.89     50.97 o
   0   3  11        6.98        3.47      2.23 o
   1   3  11     1279.67     1279.75     30.70 o
   2   3  11      184.75      196.45     15.49 o
   3   3  11       35.81       37.86      9.44 o
  -3   4  11      247.81      246.69     18.93 o
  -2   4  11      114.77      117.05      9.54 o
  -1   4  11       57.63       64.13      8.33 o
   0   4  11        2.23        4.18      2.60 o
   1   4  11       92.99       90.64      6.73 o
   2   4  11       65.25       58.43      8.46 o
   3   4  11       74.19       56.48     14.76 o
  -3   5  11        6.58        2.81      2.81 o
  -2   5  11      188.61      206.99     18.73 o
  -1   5  11      102.63       98.70     14.82 o
   0   5  11     1371.15     1354.15     37.58 o
   1   5  11      772.99      686.38     44.29 o
   2   5  11       12.33       16.25      4.71 o
  -3   6  11      138.74      132.71     29.73 o
  -2   6  11       21.06       11.73      5.90 o
  -1   6  11      455.90      508.54     33.74 o
   0   6  11       35.22       51.08      7.67 o
   1   6  11       27.35       22.43      3.87 o
   2   6  11        2.17        4.88      3.81 o
  -3   7  11       14.24       17.86      5.72 o
  -2   7  11        6.64        3.03      4.76 o
  -1   7  11      328.05      342.70     28.24 o
   0   7  11      323.93      331.46     19.32 o
   1   7  11       72.12       74.03      7.39 o
   2   7  11        8.31        8.28      3.63 o
  -3   8  11       80.80       75.72     11.21 o
  -2   8  11       19.32       13.93      5.08 o
  -1   8  11        1.34        6.20      5.14 o
   0   8  11        9.79        9.32      3.67 o
   1   8  11        2.08        0.77      2.04 o
   2   8  11       34.83       36.91      7.58 o
  -2   9  11       25.57       33.75     10.29 o
  -1   9  11      489.41      440.96     33.38 o
   0   9  11       54.14       56.26      8.86 o
   1   9  11     1087.00     1169.90     41.41 o
   2   9  11        2.33        1.53      5.51 o
  -2  10  11        0.91       -4.10      7.58 o
  -1  10  11        1.20        3.81      2.97 o
   0  10  11        3.91        5.66      3.56 o
   1  10  11      178.43      195.99     17.45 o
   2  10  11       53.57       40.61      8.44 o
  -2  11  11       54.82       46.61     12.46 o
  -1  11  11       23.09       19.56      6.93 o
   0  11  11      122.88      129.19     13.05 o
   1  11  11       54.10       64.33     15.44 o
  -1  12  11       14.83       15.52      5.61 o
   0  12  11       39.29       35.51      7.04 o
   1  12  11       25.92       15.30      8.69 o
  -1  13  11        1.09       -3.06      9.51 o
   0  13  11        0.24       -6.74      5.84 o
  -2   0  12      388.67      431.84     32.42 o
   0   0  12     1038.77     1013.72     34.47 o
   2   0  12       68.79       81.14     15.10 o
  -3   1  12        5.74        2.15      2.64 o
  -2   1  12       19.20       20.61      4.37 o
  -1   1  12        8.86        9.33      2.73 o
   0   1  12       82.38       77.68      6.84 o
   1   1  12       13.31       11.72      3.43 o
   2   1  12      168.36      161.74     14.86 o
  -3   2  12       40.22       42.89      6.35 o
  -2   2  12      359.04      366.78     17.57 o
  -1   2  12      254.99      257.98     14.25 o
   0   2  12      163.14      149.94      9.41 o
   1   2  12      105.26      111.48      9.65 o
   2   2  12       30.92       34.21      7.21 o
  -3   3  12       40.58       31.39      7.52 o
  -2   3  12       17.25       10.50      4.20 o
  -1   3  12       29.57       29.56      5.81 o
   0   3  12      360.23      354.01     16.53 o
   1   3  12      228.68      228.80     11.36 o
   2   3  12      679.67      720.67     33.90 o
  -3   4  12        0.23        5.87      3.80 o
  -2   4  12       91.17       97.67      9.12 o
  -1   4  12      102.18      109.69     11.27 o
   0   4  12       12.35       13.12      3.51 o
   1   4  12       83.35       81.23      6.79 o
   2   4  12       16.27       22.87      5.95 o
  -3   5  12        0.98       -3.91      3.62 o
  -2   5  12       88.46       91.20     11.32 o
  -1   5  12        0.08        4.59      3.95 o
   0   5  12        1.30        0.76      2.56 o
   1   5  12      114.55      105.78      9.62 o
   2   5  12       34.48       34.42     11.02 o
  -3   6  12        3.00        5.39      3.61 o
  -2   6  12      612.36      628.79     29.78 o
  -1   6  12        7.29        9.32      6.23 o
   0   6  12        3.00        2.29      2.68 o
   1   6  12        7.98        8.16      2.58 o
   2   6  12        5.76       11.21      4.63 o
  -2   7  12       29.48       31.68     10.26 o
  -1   7  12       65.92       54.23     12.26 o
   0   7  12      189.54      173.23     14.62 o
   1   7  12        0.09        0.11      2.65 o
   2   7  12       47.71       56.39      9.71 o
  -2   8  12      143.03      121.85     19.65 o
  -1   8  12      162.23      164.04     20.51 o
   0   8  12       34.27       35.71      6.89 o
   1   8  12       12.38       13.74      5.67 o
   2   8  12        1.27        1.26      3.26 o
  -2   9  12        6.79      -12.01      8.01 o
  -1   9  12        4.71        1.55      4.55 o
   0   9  12        1.01        4.15      4.61 o
   1   9  12       62.19       69.32     11.00 o
  -2  10  12       20.98       15.26      8.64 o
  -1  10  12       17.33       16.35      5.17 o
   0  10  12        6.86        2.66      4.37 o
   1  10  12       16.73       28.53      8.22 o
  -1  11  12       30.53       22.71      6.29 o
   0  11  12        3.03        1.02      2.22 o
   1  11  12       11.83       10.61     10.17 o
  -1  12  12        4.43        7.43      3.59 o
   0  12  12      138.53      164.72     15.48 o
  -3   0  13       34.35       30.83      7.18 o
  -1   0  13      964.39      990.03     35.66 o
   1   0  13      435.07      476.58     35.01 o
  -3   1  13      158.24      146.77     12.12 o
  -2   1  13      183.68      163.13     10.59 o
  -1   1  13       85.31       56.03      6.03 o
   0   1  13      145.05      133.64      9.37 o
   1   1  13      112.61      108.45     10.05 o
   2   1  13       60.29       61.70      9.66 o
  -3   2  13       14.52        9.02      4.79 o
  -2   2  13       88.75       80.48      8.73 o
  -1   2  13      149.96      138.46      9.55 o
   0   2  13       25.86       18.66      4.97 o
   1   2  13       44.79       43.88      5.11 o
   2   2  13      162.35      173.13     16.07 o
  -3   3  13      210.33      232.25     30.41 o
  -2   3  13        0.29       -0.74      3.09 o
  -1   3  13      302.00      312.85     16.60 o
   0   3  13       50.68       50.97      6.66 o
   1   3  13       25.81       22.49      3.82 o
   2   3  13       42.57       31.45      7.54 o
  -3   4  13       20.72       23.99      6.73 o
  -2   4  13        0.07        0.40      3.47 o
  -1   4  13      154.87      132.60     18.56 o
   0   4  13       40.82       41.98      6.05 o
   1   4  13       21.39       16.46      3.28 o
   2   4  13       38.24       30.38      6.79 o
  -2   5  13       33.08       33.12      7.22 o
  -1   5  13       97.11      114.19     17.43 o
   0   5  13       13.12        9.55      4.38 o
   1   5  13      122.62      124.45     10.28 o
   2   5  13        4.07        2.30      4.55 o
  -2   6  13        1.50       -2.56      2.94 o
  -1   6  13      417.05      456.72     34.58 o
   0   6  13       11.30        6.78      2.89 o
   1   6  13      233.22      237.23     14.35 o
   2   6  13        0.10        1.12      3.65 o
  -2   7  13       15.35       12.18      6.60 o
  -1   7  13       53.61       38.43     10.61 o
   0   7  13        0.39        3.10      2.26 o
   1   7  13       62.38       54.06      9.53 o
   2   7  13       13.01       13.28      5.22 o
  -2   8  13       57.80       56.56     13.90 o
  -1   8  13       75.38       66.65     13.80 o
   0   8  13      275.58      266.89     19.18 o
   1   8  13       21.83       24.30      7.11 o
  -2   9  13        0.18      -13.22      8.81 o
  -1   9  13      194.29      224.26     25.32 o
   0   9  13       54.86       51.23      8.85 o
   1   9  13        1.42       -1.94      7.50 o
  -1  10  13       76.76       64.35     13.90 o
   0  10  13        4.52        2.93      3.43 o
   1  10  13       11.93        1.72      4.08 o
  -1  11  13       28.10       27.38      9.77 o
   0  11  13       64.72       68.26     10.40 o
  -2   0  14      243.52      212.36     17.85 o
   0   0  14      146.66      141.55     14.03 o
   2   0  14       16.75       12.94      7.39 o
  -2   1  14      211.05      205.32     12.44 o
  -1   1  14        1.24        3.18      1.86 o
   0   1  14        0.13        0.87      2.88 o
   1   1  14      106.24      114.85     14.97 o
   2   1  14       19.58       17.39      5.86 o
  -2   2  14       18.01       13.09      3.61 o
  -1   2  14        1.74        1.75      1.81 o
   0   2  14      192.96      187.84     13.19 o
   1   2  14        5.51        4.30      2.09 o
   2   2  14        0.61        4.31      5.01 o
  -2   3  14      300.53      332.33     18.19 o
  -1   3  14        5.68       10.25      3.77 o
   0   3  14      316.37      337.35     17.76 o
   1   3  14      125.68      134.63      9.47 o
   2   3  14        1.87       -1.51      3.28 o
  -2   4  14        0.55       -4.58      5.28 o
  -1   4  14        1.70        4.41      2.84 o
   0   4  14      174.36      183.28     13.07 o
   1   4  14        4.34        5.45      2.97 o
   2   4  14       61.62       56.66     14.59 o
  -2   5  14      142.14      134.74     14.80 o
  -1   5  14       23.88       34.23      9.85 o
   0   5  14       83.63       78.44      8.71 o
   1   5  14        0.87       -0.96      2.10 o
  -2   6  14      131.61      138.67     15.19 o
  -1   6  14       35.00       27.83      9.31 o
   0   6  14        5.12        5.84      2.65 o
   1   6  14       45.40       39.08      9.77 o
  -2   7  14      220.14      217.64     21.06 o
  -1   7  14        7.32        4.87      3.88 o
   0   7  14       93.58       94.01      9.76 o
   1   7  14       39.20       41.19     12.49 o
  -1   8  14        1.31       -9.61      6.41 o
   0   8  14       75.80       83.88      9.45 o
   1   8  14       12.43        2.67      9.31 o
  -1   9  14       12.16        6.94      6.68 o
   0   9  14      311.95      335.59     22.63 o
   0  10  14       72.34       67.76     10.24 o
  -1   0  15      758.60      704.96     32.82 o
   1   0  15        5.74       10.65      6.22 o
  -2   1  15        2.72        1.30      2.22 o
  -1   1  15      149.04      177.22     11.68 o
   0   1  15        0.02        0.48      2.17 o
   1   1  15       87.93      100.85      9.96 o
  -2   2  15       18.69       20.32      4.71 o
  -1   2  15       28.80       26.00      4.35 o
   0   2  15      223.45      215.20     17.88 o
   1   2  15       87.69       96.73      8.57 o
  -2   3  15        2.52       -4.58      3.07 o
  -1   3  15      145.18      133.58     10.19 o
   0   3  15       12.57       11.09      3.67 o
   1   3  15       29.79       34.54      5.23 o
  -2   4  15        4.56        4.49      2.68 o
  -1   4  15       11.04        9.77      5.09 o
   0   4  15       78.86       89.94      9.65 o
   1   4  15       47.61       55.65      8.21 o
  -2   5  15       22.95       40.51      8.51 o
  -1   5  15      185.14      188.96     17.66 o
   0   5  15        5.72        1.15      3.01 o
   1   5  15       71.97       83.83     12.18 o
  -1   6  15      364.17      422.36     26.51 o
   0   6  15       10.51       10.25      3.66 o
   1   6  15        0.87        0.18      3.32 o
  -1   7  15       79.28       73.27     15.58 o
   0   7  15        7.90        5.56      2.56 o
  -1   8  15       32.10       35.48     10.81 o
   0   8  15       39.58       41.15      6.94 o
   0   0  16       89.98      105.18     13.12 o
  -1   1  16       52.84       58.57      8.10 o
   0   1  16       54.93       62.00      7.26 o
   1   1  16        2.67        5.09      3.22 o
  -1   2  16        5.26        5.16      2.62 o
   0   2  16      221.90      226.05     19.12 o
   1   2  16       18.09       18.88      4.18 o
  -1   3  16        3.55        0.48      2.02 o
   0   3  16       22.11       25.05      6.73 o
  -1   4  16        5.98       10.56      3.70 o
   0   4  16      188.25      218.42     15.74 o
  -1   5  16       30.11       27.96      7.89 o
   0   5  16       33.91       29.49      6.19 o
   0   6  16       66.90       53.97      8.13 o
 
